# Supplementary material for: Validating silicon polytrodes with paired juxtacellular recordings: method and dataset
Source: J Neurophysiol. 2016 Jun 15;116(2):892–903. doi: 10.1152/jn.00103.2016 (PMC5002440; doi:10.1152/jn.00103.2016)
Supplement: Table 1 [file Table_1.xlsx]

## Sheet: Sheet2
		Pair-recorded	Distance (µm)	Error (µm)	P2P amplitude (µV)	AP from bregma (µm)	Depth (µm)	ADC channel	ADC gain	Juxta threshold (mV)	Juxta spikes	XExtra (µm)	YExtra (µm)	ZExtra (µm)	XJuxta (µm)	YJuxta (µm)	ZJuxta (µm)
		2014_11_25_Pair3.0	30.9566	10.5	420.926	-3215	1337.5	0	100	0.8	348	-163.241	-194.931	-3298.07	-112.3	-200.9	-3310.6
		2014_11_25_Pair1.1	81.4074	10.5	23.9166	-3215	1268	0	100	1	2230	-163.241	-194.931	-3298.07	-105.4	-200.9	-3241.1
		2014_11_25_Pair1.0	81.4231	10.5	27.4065	-3215	1268	0	100	0.8	2270	-145.566	-207.056	-3317.72	-105.4	-200.9	-3241.1
		2014_11_25_Pair2.0	128.954	10.5	21.2553	-3215	1246	0	100	0.8	513	-163.241	-194.931	-3298.07	-61.4	-200.9	-3219
		2014_03_26_Pair2.1	43.1666	10.5	91.0889	-3561	1815.3	1	1000	1	16	114.408	-516.835	-4035.64	90.4	-468.9	-3968.3
		2014_03_26_Pair2.0	47.5864	10.5	62.8409	-3561	1815.3	1	1000	1	150	64.4771	-516.279	-3980.22	90.4	-468.9	-3968.3
		2014_10_17_Pair1.1	50.815	10.5	38.1685	-3121	1256	0	100	1	322	55.5675	1.99696	-2348.73	98.1	0	-2321
		2014_10_17_Pair1.0	51.0445	10.5	36.3265	-3121	1256	0	100	1	442	14.6499	1.7664	-2303.6	98.1	0	-2321
		2014_03_20_Pair3.0	55.9594	10.5	30.4279	-2800	1562.8	1	1000	1.5	1311	77.279	-22.3158	-3446.64	63.4	-2.7	-3347.8
		2014_03_20_Pair2.0	81.943	10.5	17.7873	-2800	1543.6	1	1000	0.5	4480	77.279	-22.3158	-3446.64	81.4	-2.7	-3328.6
		2014_11_13_Pair1.0	72.4964	10.5	22.7318	-3404	1271.7	0	100	0.5	650	-34.8544	96.4063	-2794.92	41	97.1	-2771.7
		2014_10_10_Pair2.0	65.9553	10.5	12.4	-3206.5	1568	0	1000	0.2	997	-91.3343	88.9097	-2395.68	-63.9	89.5	-2328
		2014_10_17_Pair2.0	97.6757	10.5	14.9877	-3121	1213.2	0	100	1	771	62.934	2.03847	-2356.86	123.3	0	-2278.2
		2014_03_20_Pair1.0	182.474	10.5	4.19729	-2800	1468.2	1	1000	2	2555	29.8576	-21.7512	-3388.34	153.6	-2.7	-3253.2
		2014_11_13_Pair3.0	171.858	10.5	6.56381	-3404	1180.3	0	100	1	2004	-34.8544	96.4063	-2794.92	93.2	97.1	-2680.3
		2014_02_19_Pair1.0	158.805	10.5	2.29851	-3051	~ 1000	1	1000	0.5	4379	-101.094	-7.4424	-1230.11	-22.7	0	-1079.8
		2014_02_14_Pair1.0	509.414	10.5	6.46584	-3000	1600	1	1000	0.3	1208	-344.63	-146.513	-1340.56	15.5	-90.2	-981.8
		2013_12_20_Pair1.0	451.384	10.5	2.84956	-3066	~ 1600	4	1000	0.5	3396	271.005	-314.181	-1243.1	0	-307	-1604
		2014_10_10_Pair1.0	462.286	10.5	4.44246	-3206.5	822.1	0	100	0.5	1607	-240.875	88.0671	-2230.72	232.5	89.5	-2525
		2015_09_09_Pair7.1	94.2837	10.5	21.0599	2469	1047.8	0	100	1	634	450.113	-35.5965	-5290.07	196.5	0	-4865
		2015_09_09_Pair7.0	110.095	10.5	20.715	2469	1032.8	0	100	1	1082	450.113	-35.5965	-5290.07	204	0	-4850
		2015_09_09_Pair6.0	150.24	10.5	23.5113	2469	995.8	0	100	1	489	450.113	-35.5965	-5290.07	225	0	-4813
		2015_09_09_Pair4.0	139.458	10.5	18.092	2469	1211.5	0	100	1	1899	450.113	-35.5965	-5290.07	266.1	0	-4875.1
		2015_09_04_Pair5.0	71.5229	10.5	30.7596	-2951	1185.5	0	100	-1	185	531.705	-33.6009	-4925.6	331.5	0	-4594.8
		2015_09_04_Pair6.0	77.4241	10.5	7.037	-2951	1059.6	0	100	0.25	636	531.705	-33.6009	-4925.6	161.4	47.2	-4415.2
		2015_09_04_Pair6.1	77.4241	10.5	5.00841	-2951	1059.6	0	100	1	1172	531.705	-33.6009	-4925.6	161.4	47.2	-4415.2
		2015_09_03_Pair6.0	77.5581	10.5	24.1131	-2456	4853.2	0	100	1	3329	528.118	-36.2318	-5340.01	179	0	-4833.2
		2015_09_03_Pair6.1	68.4844	10.5	19.6996	-2456	1043.2	0	100	2	2876	528.118	-36.2318	-5340.01	166	0	-4853.2
		2015_09_03_Pair9.0	29.0873	10.5	416.343	-2456	1152.8	0	100	-0.2	5007	528.118	-36.2318	-5340.01	266.2	20	-5075.2
		2015_08_28_Pair2.0	96.1171	10.5	9.7	-2443	1125.15	0	100	1	472	334.308	-149.364	-4594.33	362.9	-94.6	-4485.6
		2015_08_28_Pair2.1	96.1171	10.5	10.578	-2443	1125.15	0	100	1	1053	334.308	-149.364	-4594.33	362.9	-94.6	-4485.6
		2015_08_28_Pair2.2	83.3927	10.5	11.7214	-2443	1034	0	100	1	639	334.308	-149.364	-4594.33	356.2	-94.6	-4497
		2015_08_28_Pair9.0	105.128	10.5	8.222	-2443	917	0	100	1	3181	334.308	-149.364	-4594.33	347.4	-119.4	-4451.7
		2015_08_21_Pair3.1	109.339	10.5	19.3783	-2984	1286	0	100	0.4	4466	528.955	0.77002	-4728.08	437	33.4	-4462
		2015_08_21_Pair3.0	109.07	10.5	19.45	-2984	1286	0	100	0.4	8117	504.82	1.03896	-4701.3	437	33.4	-4462
